# Supplementary material for: Prediction Models for Brain Distribution of Drugs Based on Biomimetic Chromatographic Data
Source: Molecules. 2022 Jun 7;27(12):3668. doi: 10.3390/molecules27123668 (PMC9227077; doi:10.3390/molecules27123668)
Supplement: Supplementary file 1 [file molecules-27-03668-s001.zip]

Archive with 1 entries (1 files):
- Supplemetary Information_IAM_BBB_-special issue.pdf
